# Supplementary material for: Mosaic chromosomal alterations in hematopoietic cells and clinical outcomes in patients with multiple myeloma
Source: Leukemia. 2024 Sep 2;38(11):2456–65. doi: 10.1038/s41375-024-02396-3 (PMC11518982; doi:10.1038/s41375-024-02396-3)
Supplement: Supplementary file 3 — Data sheet with Cox models of overall survival [file 41375_2024_2396_MOESM3_ESM.xlsx]

## Sheet: Ark1
	HR	lower 95 CI	upper 95 CI	P		HR	lower 95 CI	upper 95 CI	P		HR	lower 95 CI	upper 95 CI	P		HR	lower 95 CI	upper 95 CI	P		HR	lower 95 CI	upper 95 CI	P
Autosomal baseline (N = 823)					Autosomal >= 2, baseline (N = 823)					X loss, baseline (N = 333)					Y loss, baseline (N = 490)					X or Y loss, baseline (N = 823)
autosomal	1.171	0.826007	1.66008	0.375352	2 or more autosomal mCA	1.98388	1.02386	3.84407	0.0423725	x_loss	0.543181	0.31878	0.925545	0.0247995	y_loss	0.938118	0.644861	1.36474	0.738369	xy_loss	0.746473	0.54959	1.01389	0.061251
age_harvest	1.14406	0.983244	1.33118	0.0816265	age_harvest	1.13816	0.978313	1.32413	0.0937355	age_harvest	1.10293	0.879609	1.38295	0.396041	age_harvest	1.15028	0.937516	1.41132	0.179709	age_harvest	1.14296	0.98249	1.32964	0.0834333
age_harvest_squared	0.998974	0.997639	1.00031	0.132466	age_harvest_squared	0.999023	0.997689	1.00036	0.151881	age_harvest_squared	0.999339	0.997328	1.00135	0.520192	age_harvest_squared	0.998925	0.997129	1.00072	0.241117	age_harvest_squared	0.999004	0.997669	1.00034	0.143971
Sensitivity analyses
ISS adjusted (N = 596)					ISS adjusted (N = 596)					ISS adjusted (N = 245)					ISS adjusted (N = 351)					ISS adjusted (N = 596)
autosomal	1.29581	0.873576	1.92214	0.197705	2 or more autosomal mCA	2.59314	1.20892	5.5623	0.0143955	x_loss	0.703361	0.391309	1.26426	0.239521	y_loss	1.00275	0.65492	1.53533	0.989904	xy_loss	0.882075	0.625166	1.24456	0.474993
age_harvest	1.09999	0.928377	1.30332	0.270802	age_harvest	1.09767	0.927132	1.29959	0.279369	age_harvest	1.07093	0.826731	1.38725	0.603797	age_harvest	1.10004	0.875019	1.38293	0.414178	age_harvest	1.09475	0.923713	1.29746	0.296278
age_harvest_squared	0.999334	0.997831	1.00084	0.385433	age_harvest_squared	0.999354	0.997858	1.00085	0.398362	age_harvest_squared	0.999567	0.997246	1.00189	0.714801	age_harvest_squared	0.999368	0.997351	1.00139	0.539209	age_harvest_squared	0.999391	0.997883	1.0009	0.428681
ISS2	1.2832	0.999975	1.64665	0.0500228	ISS2	1.29224	1.00693	1.6584	0.0439888	ISS2	1.30104	0.849944	1.99154	0.225706	ISS2	1.27913	0.939608	1.74133	0.117779	ISS2	1.28313	0.999867	1.64665	0.0501224
ISS3	1.48147	1.10146	1.9926	0.00935101	ISS3	1.44663	1.07403	1.94849	0.0151005	ISS3	2.0228	1.24811	3.27834	0.00424214	ISS3	1.20775	0.823173	1.77199	0.334508	ISS3	1.46409	1.08709	1.97183	0.0120853
ISS3, time<2 years	2.43462	1.43061	4.14325	0.00103792	ISS3, time<2 years	2.40753	1.4143	4.0983	0.00120756	ISS3, time<2 years	1.51371	0.660544	3.46885	0.327169	ISS3, time<2 years	3.32229	1.65399	6.67332	0.00074085	ISS3, time<2 years	2.44653	1.43742	4.16404	0.000976444
Induction adjusted (N = 823)					Induction adjusted (N = 823)					Induction adjusted (N = 333)					Induction adjusted (N = 490)					Induction adjusted (N = 823)
autosomal	1.15809	0.81635	1.64289	0.410704	2 or more autosomal mCA	1.76233	0.906359	3.42669	0.0948863	x_loss	0.563095	0.329101	0.963461	0.0360998	y_loss	0.912765	0.625022	1.33298	0.636633	xy_loss	0.74261	0.545676	1.01062	0.0583858
age_harvest	1.10017	0.945045	1.28075	0.218298	age_harvest	1.09556	0.941155	1.2753	0.23899	age_harvest	1.06292	0.846537	1.33461	0.599297	age_harvest	1.09995	0.894807	1.35212	0.365692	age_harvest	1.09842	0.943738	1.27844	0.225442
age_harvest_squared	0.999349	0.998005	1.00069	0.342943	age_harvest_squared	0.99939	0.998046	1.00074	0.374001	age_harvest_squared	0.999674	0.997642	1.00171	0.753145	age_harvest_squared	0.999359	0.997542	1.00118	0.49008	age_harvest_squared	0.999385	0.998042	1.00073	0.370171
Other	0.841755	0.591018	1.19887	0.33971	Other	0.852249	0.598339	1.21391	0.375682	Other	0.877845	0.521759	1.47695	0.623556	Other	0.862559	0.529668	1.40467	0.55235	Other	0.85064	0.596955	1.21213	0.370646
VAD	1.60407	1.1222	2.29286	0.0095286	VAD	1.58564	1.10907	2.26701	0.0114865	VAD	1.08983	0.569373	2.08602	0.795112	VAD	1.98332	1.29001	3.04924	0.00180626	VAD	1.59275	1.11432	2.27659	0.0106533
VCd	0.711629	0.55122	0.918719	0.00904169	VCd	0.714116	0.553066	0.922065	0.00981646	VCd	0.613112	0.401993	0.935106	0.0231165	VCd	0.784135	0.567927	1.08265	0.13955	VCd	0.699276	0.541799	0.902525	0.00599999
Vd	0.966273	0.764435	1.2214	0.774122	Vd	0.961545	0.760528	1.21569	0.743126	Vd	0.879029	0.59299	1.30305	0.520883	Vd	1.02259	0.762709	1.37101	0.881325	Vd	0.967889	0.765896	1.22316	0.784634
VimidD	0.726839	0.474893	1.11245	0.141772	VimidD	0.732079	0.478204	1.12074	0.151187	VimidD	0.627742	0.272592	1.4456	0.273931	VimidD	0.779743	0.47329	1.28462	0.32872	VimidD	0.729306	0.476669	1.11584	0.145722
Harvest year adjusted (N = 823)					Harvest year adjusted (N = 823)					Harvest year adjusted (N = 333)					Harvest year adjusted (N = 490)					Harvest year adjusted (N = 823)
autosomal	1.16897	0.823756	1.65885	0.381974	2 or more autosomal mCA	1.85543	0.95589	3.60147	0.0677525	x_loss	0.576635	0.338086	0.983499	0.0432752	y_loss	0.93022	0.639313	1.3535	0.705404	xy_loss	0.75637	0.556854	1.02737	0.0739153
age_harvest	1.10082	0.946573	1.28019	0.212368	age_harvest	1.09582	0.942391	1.27422	0.234459	age_harvest	1.04504	0.832768	1.31141	0.703743	age_harvest	1.10763	0.902724	1.35904	0.327376	age_harvest	1.0984	0.944618	1.27721	0.222622
age_harvest_squared	0.999356	0.998018	1.00069	0.345488	age_harvest_squared	0.9994	0.998063	1.00074	0.379214	age_harvest_squared	0.999867	0.997829	1.00191	0.897977	age_harvest_squared	0.999297	0.997495	1.0011	0.444604	age_harvest_squared	0.999398	0.99806	1.00074	0.378272
harvest_year[2005-2008]	0.710187	0.503423	1.00187	0.0512576	harvest_year[2005-2008]	0.718488	0.5094	1.0134	0.0595491	harvest_year[2005-2008]	0.952487	0.519748	1.74552	0.874844	harvest_year[2005-2008]	0.599448	0.394097	0.9118	0.0167817	harvest_year[2005-2008]	0.712325	0.505163	1.00444	0.0530282
harvest_year[2009-2011]	0.657585	0.461427	0.937132	0.0203837	harvest_year[2009-2011]	0.665545	0.466799	0.948911	0.0244663	harvest_year[2009-2011]	0.79719	0.429824	1.47854	0.472029	harvest_year[2009-2011]	0.584885	0.378252	0.904399	0.0158729	harvest_year[2009-2011]	0.642941	0.451055	0.916458	0.0145922
harvest_year[2012-2017]	0.427427	0.297704	0.613678	4.10553e-06	harvest_year[2012-2017]	0.433046	0.301489	0.622009	5.90163e-06	harvest_year[2012-2017]	0.475611	0.248232	0.911269	0.0250884	harvest_year[2012-2017]	0.401399	0.259687	0.620445	3.98692e-05	harvest_year[2012-2017]	0.426098	0.296775	0.611774	3.78711e-06
BMinf adjusted (cat) (N = 619)					BMinf adjusted (cat) (N = 619)					BMinf adjusted (cat) (N = 258)					BMinf adjusted (cat) (N = 361)					BMinf adjusted (cat) (N = 619)
autosomal	1.35247	0.897937	2.03708	0.148512	2 or more autosomal mCA	2.81031	1.31773	5.99352	0.00749605	x_loss	0.580087	0.31794	1.05838	0.0758925	y_loss	1.09513	0.704173	1.70315	0.686707	xy_loss	0.844821	0.592351	1.2049	0.351884
age_harvest	1.1101	0.941735	1.30856	0.21327	age_harvest	1.10511	0.93788	1.30215	0.232534	age_harvest	1.05462	0.816843	1.36161	0.683293	age_harvest	1.12115	0.897644	1.4003	0.313422	age_harvest	1.10274	0.935271	1.30019	0.244552
age_harvest_squared	0.999221	0.99777	1.00068	0.293714	age_harvest_squared	0.99926	0.997811	1.00071	0.317059	age_harvest_squared	0.999685	0.99741	1.00197	0.786764	age_harvest_squared	0.999154	0.9972	1.00111	0.397104	age_harvest_squared	0.999294	0.997838	1.00075	0.34191
bminf(25,50]	1.1483	0.896782	1.47036	0.272954	bminf(25,50]	1.13383	0.88523	1.45224	0.31993	bminf(25,50]	1.03568	0.692816	1.54822	0.864297	bminf(25,50]	1.21016	0.88272	1.65907	0.236014	bminf(25,50]	1.13506	0.885819	1.45443	0.316587
bminf(50,75]	1.6051	1.21533	2.11986	0.000855881	bminf(50,75]	1.54357	1.16736	2.04101	0.0023214	bminf(50,75]	1.43918	0.911149	2.2732	0.118523	bminf(50,75]	1.70501	1.19422	2.43429	0.00331503	bminf(50,75]	1.58021	1.19707	2.08598	0.00123969
bminf(75,100]	1.53641	1.08725	2.17113	0.0149287	bminf(75,100]	1.4886	1.05469	2.10103	0.0236473	bminf(75,100]	1.56951	0.900445	2.73573	0.111823	bminf(75,100]	1.43073	0.915572	2.23575	0.115794	bminf(75,100]	1.47138	1.03979	2.0821	0.0292412
BMinf adjusted numeric (N = 663)					BMinf adjusted numeric (N = 663)					BMinf adjusted numeric (N = 274)					BMinf adjusted numeric (N = 389)					BMinf adjusted numeric (N = 663)
autosomal	1.37352	0.944096	1.99827	0.0970722	2 or more autosomal mCA	1.92246	0.952812	3.87889	0.0680017	x_loss	0.530779	0.292738	0.962384	0.036956	y_loss	1.05356	0.69005	1.60857	0.809038	xy_loss	0.805356	0.571143	1.13561	0.216966
age_harvest	1.12381	0.95381	1.32411	0.163061	age_harvest	1.11885	0.94971	1.31811	0.179294	age_harvest	1.04082	0.812607	1.33311	0.751405	age_harvest	1.1612	0.928071	1.4529	0.191171	age_harvest	1.11258	0.944045	1.3112	0.203049
age_harvest_squared	0.999123	0.997678	1.00057	0.234762	age_harvest_squared	0.999168	0.997724	1.00061	0.25926	age_harvest_squared	0.999816	0.997617	1.00202	0.870126	age_harvest_squared	0.998843	0.996879	1.00081	0.249051	age_harvest_squared	0.999225	0.997777	1.00068	0.294978
BM_infiltration	1.00884	1.00482	1.01289	1.60737e-05	BM_infiltration	1.00847	1.00445	1.01249	3.38607e-05	BM_infiltration	1.00811	1.00135	1.01491	0.0185691	BM_infiltration	1.00852	1.00349	1.01359	0.000895295	BM_infiltration	1.00824	1.00421	1.01228	5.9319e-05
