# Supplementary material for: Mosaic chromosomal alterations in hematopoietic cells and clinical outcomes in patients with multiple myeloma
Source: Leukemia. 2024 Sep 2;38(11):2456–65. doi: 10.1038/s41375-024-02396-3 (PMC11518982; doi:10.1038/s41375-024-02396-3)
Supplement: Supplementary file 4 — Data sheet with Cox models of progression [file 41375_2024_2396_MOESM4_ESM.xlsx]

## Sheet: Ark1
	HR	lower 95	upper 95	P		HR	lower 95	upper 95	P		HR	lower 95	upper 95	P		HR	lower 95	upper 95	P		HR	lower 95	upper 95	P
Autosomal baseline (N = 702)					Autosomal >= 2, baseline (N = 702)					X loss, baseline (N = 288)					Y loss, baseline (N = 414)					X or Y loss, baseline (N = 702)
autosomal	1.07284	0.761493	1.51148	0.687677	2 or more autosomal mCA	3.3634	1.66062	6.81222	0.000755867	x_loss	0.553288	0.351453	0.871034	0.0105791	y_loss	0.817317	0.563039	1.18643	0.288726	xy_loss	0.687163	0.514809	0.91722	0.0108831
age_harvest	1.0649	0.937193	1.21	0.334678	age_harvest	1.05666	0.929977	1.2006	0.397651	age_harvest	1.07211	0.888598	1.29351	0.467287	age_harvest	1.04929	0.880128	1.25097	0.591667	age_harvest	1.05509	0.92879	1.19856	0.40974
age_harvest_squared	0.999402	0.998265	1.00054	0.302465	age_harvest_squared	0.999474	0.998338	1.00061	0.365024	age_harvest_squared	0.999308	0.997625	1.00099	0.421062	age_harvest_squared	0.999592	0.998037	1.00115	0.607798	age_harvest_squared	0.999503	0.998369	1.00064	0.391175
Sensitvity analyses
ISS adjusted (N = 576)					ISS adjusted (N = 576)					ISS adjusted (N = 239)					ISS adjusted (N = 337)					ISS adjusted (N = 576)
autosomal	0.985212	0.675752	1.43639	0.938266	2 or more autosomal mCA	3.47838	1.61324	7.49991	0.00147303	x_loss	0.6464	0.402916	1.03702	0.0704163	y_loss	0.890361	0.596935	1.32802	0.56917	xy_loss	0.770386	0.567511	1.04578	0.0943512
age_harvest	1.01017	0.884647	1.1535	0.881205	age_harvest	1.00307	0.87892	1.14476	0.963715	age_harvest	1.03031	0.842355	1.26019	0.771409	age_harvest	0.985566	0.825409	1.1768	0.872339	age_harvest	1.00277	0.877962	1.14533	0.967434
age_harvest_squared	0.999882	0.998693	1.00107	0.845391	age_harvest_squared	0.999943	0.998758	1.00113	0.924686	age_harvest_squared	0.999703	0.997886	1.00152	0.74926	age_harvest_squared	1.00013	0.998545	1.00171	0.873846	age_harvest_squared	0.999965	0.998773	1.00116	0.954194
ISS2	1.39687	1.13018	1.72649	0.00198708	factor(iss)2	1.39858	1.13159	1.72858	0.00191089	ISS2	1.33241	0.953911	1.86111	0.0923321	ISS2	1.41847	1.07716	1.86793	0.0128013	ISS2	1.38515	1.1206	1.71216	0.00258714
ISS3	1.22162	0.87249	1.71045	0.243751	factor(iss)3	1.17352	0.835503	1.64828	0.35595	ISS3	1.27482	0.781669	2.0791	0.330587	ISS3	1.11451	0.695454	1.78607	0.652304	ISS3	1.19188	0.850372	1.67053	0.308191
ISS3, time<2 years	1.5771	1.03577	2.40134	0.0336871	tt(iss_3)	1.58588	1.04101	2.41595	0.0317852	ISS3, time<2 years	1.0796	0.556147	2.09574	0.820956	ISS3, time<2 years	2.02	1.15055	3.54648	0.0143528	ISS3, time<2 years	1.59488	1.04729	2.42879	0.0296091
Induction adjusted (N = 702)					Induction adjusted (N = 702)					Induction adjusted (N = 288)					Induction adjusted (N = 414)					Induction adjusted (N = 702)
autosomal	1.08835	0.772164	1.53402	0.628752	2 or more autosomal mCA	3.04177	1.4937	6.19428	0.00217101	x_loss	0.576855	0.365604	0.91017	0.018055	y_loss	0.837932	0.575062	1.22097	0.357277	xy_loss	0.700364	0.524049	0.935999	0.016086
age_harvest	1.03206	0.908078	1.17297	0.628916	age_harvest	1.02641	0.90308	1.16658	0.689826	age_harvest	1.03189	0.852401	1.24918	0.747446	age_harvest	1.02368	0.858867	1.22011	0.793879	age_harvest	1.02386	0.900906	1.1636	0.717905
age_harvest_squared	0.99968	0.99854	1.00082	0.582941	age_harvest_squared	0.999733	0.998592	1.00087	0.646589	age_harvest_squared	0.999632	0.997916	1.00135	0.674879	age_harvest_squared	0.999816	0.99826	1.00137	0.816333	age_harvest_squared	0.999771	0.99863	1.00091	0.693757
Other	0.664705	0.461911	0.956531	0.027858	Other	0.682719	0.474239	0.982847	0.0400698	Other	0.647116	0.386591	1.08321	0.0977492	Other	0.715725	0.42492	1.20555	0.20866	Other	0.692451	0.480897	0.99707	0.0481843
VCd	0.824302	0.669899	1.01429	0.0678728	VCd	0.840264	0.682128	1.03506	0.10183	VCd	0.729567	0.521974	1.01972	0.0649441	VCd	0.889195	0.681101	1.16087	0.387945	VCd	0.821832	0.667833	1.01134	0.063821
Vd	0.776942	0.622242	0.970103	0.0258876	Vd	0.790711	0.632756	0.988097	0.0388968	Vd	0.721552	0.503345	1.03435	0.0757112	Vd	0.80418	0.605167	1.06864	0.133012	Vd	0.777645	0.622714	0.971122	0.0265235
VimidD	0.984808	0.686312	1.41313	0.933783	VimidD	1.00575	0.700419	1.44419	0.975215	VimidD	0.690125	0.347187	1.37181	0.290017	VimidD	1.13982	0.742225	1.75039	0.549884	VimidD	0.968945	0.675138	1.39061	0.864111
Harvest year adjusted (N = 702)					Harvest year adjusted (N = 702)					Harvest year adjusted (N = 288)					Harvest year adjusted (N = 414)					Harvest year adjusted (N = 702)
autosomal	1.05989	0.752104	1.49362	0.739661	2 or more autosomal mCA	2.9369	1.44086	5.98628	0.00302474	x_loss	0.582584	0.369753	0.917923	0.0198502	y_loss	0.826572	0.569652	1.19937	0.315951	xy_loss	0.704501	0.527929	0.940128	0.0173429
age_harvest	1.05035	0.923975	1.19402	0.452594	age_harvest	1.0439	0.918305	1.18668	0.511232	age_harvest	1.04181	0.860843	1.26082	0.673933	age_harvest	1.04671	0.877368	1.24874	0.612141	age_harvest	1.0407	0.915665	1.1828	0.541317
age_harvest_squared	0.999545	0.998402	1.00069	0.435899	age_harvest_squared	0.999602	0.998459	1.00075	0.49564	age_harvest_squared	0.999587	0.997866	1.00131	0.638131	age_harvest_squared	0.999635	0.998073	1.0012	0.647369	age_harvest_squared	0.999643	0.998501	1.00079	0.540421
harvest_year[2009-2011]	0.83134	0.678578	1.01849	0.0745728	harvest_year[2009-2011]	0.84747	0.691022	1.03934	0.111964	harvest_year[2009-2011]	0.84089	0.61171	1.15593	0.285791	harvest_year[2009-2011]	0.815216	0.624869	1.06355	0.132102	harvest_year[2009-2011]	0.829706	0.6773	1.01641	0.0714185
harvest_year[2012-2017]	0.822173	0.657904	1.02746	0.0851103	harvest_year[2012-2017]	0.840157	0.67143	1.05129	0.127832	harvest_year[2012-2017]	0.666125	0.455416	0.974324	0.0362573	harvest_year[2012-2017]	0.939886	0.712859	1.23922	0.660298	harvest_year[2012-2017]	0.826312	0.661286	1.03252	0.0932659
harvest_year[2012-2017]*log(time)	0.578823	0.386352	0.867179	0.00802742	harvest_year[2012-2017]*log(time)	0.578438	0.386118	0.866549	0.00794177	harvest_year[2012-2017]*log(time)	0.778814	0.415423	1.46008	0.435629	harvest_year[2012-2017]*log(time)	0.489883	0.287528	0.834652	0.00867059	harvest_year[2012-2017]*log(time)	0.586039	0.391146	0.878041	0.0095846
BMinf adjusted (cat) (N = 596)					BMinf adjusted (cat) (N = 596)					BMinf adjusted (cat) (N = 250)					BMinf adjusted (cat) (N = 346)					BMinf adjusted (cat) (N = 596)
autosomal	1.15332	0.778858	1.70783	0.47635	2 or more autosomal mCA	3.82916	1.79379	8.17403	0.000519986	x_loss	0.575601	0.356486	0.929395	0.0238526	y_loss	0.858464	0.564196	1.30621	0.476091	xy_loss	0.715354	0.52163	0.981023	0.0376296
age_harvest	1.04096	0.910401	1.19025	0.557116	age_harvest	1.0317	0.902826	1.17898	0.646647	age_harvest	1.10749	0.89008	1.378	0.359859	age_harvest	0.987632	0.831875	1.17255	0.886982	age_harvest	1.0337	0.904138	1.18183	0.627601
age_harvest_squared	0.999588	0.998396	1.00078	0.49902	age_harvest_squared	0.999667	0.998479	1.00086	0.582887	age_harvest_squared	0.999005	0.997059	1.00095	0.316703	age_harvest_squared	1.00011	0.998578	1.00164	0.890207	age_harvest_squared	0.999669	0.998477	1.00086	0.586822
bminf(25,50]	1.19272	0.958187	1.48465	0.114656	bminf(25,50]	1.17454	0.942976	1.46296	0.15103	bminf(25,50]	1.01478	0.72224	1.42581	0.932612	bminf(25,50]	1.31508	0.987961	1.75052	0.0605228	bminf(25,50]	1.18428	0.951529	1.47396	0.129788
bminf(50,75]	1.45113	1.13352	1.85773	0.00313286	bminf(50,75]	1.43316	1.11933	1.83497	0.00431752	bminf(50,75]	1.30006	0.879168	1.92246	0.188593	bminf(50,75]	1.61908	1.17011	2.24031	0.00363648	bminf(50,75]	1.44506	1.12876	1.85	0.00348964
bminf(75,100]	1.7725	1.30156	2.41383	0.000280514	bminf(75,100]	1.75512	1.28942	2.389	0.000349243	bminf(75,100]	1.2772	0.77134	2.11483	0.341642	bminf(75,100]	2.00952	1.35439	2.98154	0.000526451	bminf(75,100]	1.69357	1.24214	2.30905	0.000865649
BMinf adjusted numeric (N = 627)					BMinf adjusted numeric (N = 627)					BMinf adjusted numeric (N = 264)					BMinf adjusted numeric (N = 363)					BMinf adjusted numeric (N = 627)
autosomal	1.26816	0.884697	1.81782	0.195972	2 or more autosomal mCA	3.19671	1.57753	6.47783	0.00125958	x_loss	0.550903	0.342399	0.886377	0.014009	y_loss	0.792463	0.526187	1.19349	0.26556	xy_loss	0.669949	0.491089	0.913952	0.0114785
age_harvest	1.04617	0.916056	1.19477	0.505336	age_harvest	1.03631	0.907705	1.18314	0.597772	age_harvest	1.08008	0.87656	1.33086	0.469573	age_harvest	0.992315	0.835702	1.17828	0.929858	age_harvest	1.03136	0.903395	1.17745	0.647768
age_harvest_squared	0.99955	0.998368	1.00073	0.456356	age_harvest_squared	0.999641	0.998461	1.00082	0.550888	age_harvest_squared	0.99923	0.997372	1.00109	0.417216	age_harvest_squared	1.00008	0.998551	1.00161	0.917003	age_harvest_squared	0.999698	0.998518	1.00088	0.616507
BM_infiltration	1.00951	1.00586	1.01318	3.12034e-07	BM_infiltration	1.00936	1.00571	1.01302	4.70037e-07	BM_infiltration	1.0067	1.00077	1.01266	0.0266117	BM_infiltration	1.01054	1.0059	1.0152	8.00492e-06	BM_infiltration	1.00898	1.00533	1.01264	1.33678e-06
